# Supplementary material for: Estonian Dental Students’ Oral Health-Related Knowledge, Attitudes and Behaviours (KAB): National Survey-Based Study
Source: Int J Environ Res Public Health. 2022 Feb 8;19(3):1908. doi: 10.3390/ijerph19031908 (PMC8834781; doi:10.3390/ijerph19031908)
Supplement: Supplementary file 1 [file ijerph-19-01908-s001.zip]

Archive with 1 entries (1 files):
- ijerph-1580791-supplementary.pdf
